# Supplementary material for: Regulation of Fungal Morphogenesis and Pathogenicity of Aspergillus flavus by Hexokinase AfHxk1 through Its Domain Hexokinase_2
Source: J Fungi (Basel). 2023 Nov 4;9(11):1077. doi: 10.3390/jof9111077 (PMC10671980; doi:10.3390/jof9111077)
Supplement: Supplementary file 1 [file jof-09-01077-s001.zip]

Archive with 1 entries (1 files):
- jof-2660282-supplementary.pdf
